# Supplementary material for: Genomic diversity of SARS-CoV-2 can be accelerated by mutations in the nsp14 gene
Source: iScience. 2023 Feb 16;26(3):106210. doi: 10.1016/j.isci.2023.106210 (PMC9933857; doi:10.1016/j.isci.2023.106210)
Supplement: Table S1. List of the 62 coronaviruses belonging to the Alpha-, Beta-, Gamma-, and Deltacoronavirus genera, and unclassified coronaviruses, related to Figure 1 [file mmc2.xlsx]

## Sheet: Supplemental Table 1
Supplemental Table 1. List of the 62 coronaviruses belonging to the Alpha-, Beta-, Gamma-, and Deltacoronavirus genera, and unclassified coronaviruses, Related to Figure 1
	ID	Definition	Amino acid at position 203 in nsp14
1	EPI_ISL_412977	hCoV-19/bat/Yunnan/RmYN02/2019, derived from Rhinolophus malayanus.	P
2	NC_045512.2	Severe acute respiratory syndrome coronavirus 2 isolate Wuhan-Hu-1.	P
3	EPI_ISL_402131	hCoV-19/bat/Yunnan/RaTG13/2013, derived from Rhinolophus affinis.	P
4	EPI_ISL_410538	hCoV-19/pangolin/Guangxi/P4L/2017, derived from Manis javanica.	P
5	AY274119.3	SARS coronavirus Tor2.	P
6	KY417146.1	Bat SARS-like coronavirus isolate Rs4231.	P
7	MK211374.1	Coronavirus BtRl-BetaCoV/SC2018.	P
8	MG772934.1	Bat SARS-like coronavirus isolate bat-SL-CoVZXC21.	P
9	NC_025217.1	Bat Hp-betacoronavirus/Zhejiang2013.	R
10	NC_034440.1	Bat coronavirus isolate PREDICT/PDF-2180.	K
11	NC_019843.3	Middle East respiratory syndrome-related coronavirus isolate HCoV-EMC/2012.	K
12	NC_009020.1	Pipistrellus bat coronavirus HKU5.	K
13	KC545386.1	Betacoronavirus Erinaceus/VMC/DEU/2012 isolate ErinaceusCoV/2012-216/GER/2012.	K
14	NC_009019.1	Tylonycteris bat coronavirus HKU4.	K
15	EF065513.1	Bat coronavirus HKU9-1.	P
16	EF065514.1	Bat coronavirus HKU9-2.	P
17	HM211099.1	Bat coronavirus HKU9-5-2.	P
18	KU762337.1	Rousettus bat coronavirus isolate GCCDC1 346.	K
19	FJ425187.1	White-tailed deer coronavirus US/OH-WD470/1994	R
20	AF391541.1	Bovine coronavirus isolate BCoV-ENT.	R
21	FJ415324.1	Human enteric coronavirus 4408.	R
22	KX432213.1	Canine respiratory coronavirus strain BJ232.	R
23	AY585228.1	Human coronavirus OC43 strain ATCC VR-759.	R
24	DQ011855.1	Porcine hemagglutinating encephalomyelitis virus strain VW572.	R
25	NC_017083.1	Rabbit coronavirus HKU14.	K
26	NC_026011.1	Betacoronavirus HKU24 strain HKU24-R05005I.	K
27	AY700211.1	Murine hepatitis virus strain A59.	R
28	NC_012936.1	Rat coronavirus Parker.	K
29	NC_006577.2	Human coronavirus HKU1.	R
30	NC_001451.1	Avian infectious bronchitis virus.	K
31	NC_010800.1	Turkey coronavirus.	K
32	NC_010646.1	Beluga Whale coronavirus SW1.	K
33	NC_028806.1	Swine enteric coronavirus strain Italy/213306/2009.	R
34	NC_038861.1	Transmissible gastroenteritis virus.	R
35	AY994055.1	Feline infectious peritonitis virus.	R
36	JQ404409.1	Canine coronavirus strain 1-71.	K
37	LC119077.1	Ferret coronavirus genomic RNA, strain: FRCoV4370.	E
38	NC_023760.1	Mink coronavirus strain WD1127.	V
39	AF304460.1	Human coronavirus 229E.	A
40	NC_028752.1	Camel alphacoronavirus isolate camel/Riyadh/Ry141/2015.	A
41	JX504050.1	Human coronavirus NL63 isolate NL63/RPTEC/2004.	P
42	NC_032107.1	NL63-related bat coronavirus strain BtKYNL63-9a.	P
43	NC_028814.1	BtRf-AlphaCoV/HuB2013.	P
44	AF353511.1	Porcine epidemic diarrhea virus strain CV777.	P
45	NC_009657.1	Scotophilus bat coronavirus 512.	P
46	NC_010438.1	Bat coronavirus HKU8.	P
47	NC_009988.1	Bat coronavirus HKU2.	P
48	NC_028811.1	BtMr-AlphaCoV/SAX2011.	I
49	NC_034972.1	Coronavirus AcCoV-JC34.	P
50	NC_032730.1	Lucheng Rn rat coronavirus isolate Lucheng-19.	P
51	NC_035191.1	Wencheng Sm shrew coronavirus isolate Xingguo-101.	V
52	MG600026.1	Guangdong chinese water skink coronavirus strain ZGLXR118981.	K
53	NC_011547.1	Bulbul coronavirus HKU11-934.	T
54	NC_011549.1	Thrush coronavirus HKU12-600.	T
55	NC_016991.1	White-eye coronavirus HKU16.	M
56	NC_011550.1	Munia coronavirus HKU13-3514.	V
57	NC_016993.1	Magpie-robin coronavirus HKU18.	I
58	NC_016992.1	Sparrow coronavirus HKU17.	M
59	NC_039208.1	Porcine coronavirus HKU15 strain HKU15-155.	M
60	NC_016996.1	Common-moorhen coronavirus HKU21.	K
61	NC_016994.1	Night-heron coronavirus HKU19.	Q
62	NC_016995.1	Wigeon coronavirus HKU20.	P
