# Supplementary material for: Genomic diversity of SARS-CoV-2 can be accelerated by mutations in the nsp14 gene
Source: iScience. 2023 Feb 16;26(3):106210. doi: 10.1016/j.isci.2023.106210 (PMC9933857; doi:10.1016/j.isci.2023.106210)
Supplement: Table S3. List of the 73 representative viruses belonging to the genus Betacoronavirus, related to Figure 1 [file mmc4.xlsx]

## Sheet: Supplemental Table 3
Supplemental Table 3. List of the 73 representative viruses belonging to the genus Betacoronavirus, Related to Figure 1
	ID	Definition	Amino acid at position 203 in nsp14
1	EPI_ISL_410538	hCoV-19/pangolin/Guangxi/P4L/2017, derived from Manis javanica.	P
2	EPI_ISL_402131	hCoV-19/bat/Yunnan/RaTG13/2013, derived from Rhinolophus affinis.	P
3	EPI_ISL_412977	hCoV-19/bat/Yunnan/RmYN02/2019, derived from Rhinolophus malayanus.	P
4	KU762337.1	Rousettus bat coronavirus isolate GCCDC1 346.	K
5	FJ415324.1	Human enteric coronavirus 4408.	R
6	DQ648857.1	Bat coronavirus (BtCoV/279/2005).	P
7	KY938558.1	Bat coronavirus strain 16BO133.	P
8	KY770858.1	Bat coronavirus isolate Anlong-103.	P
9	GU190215.1	Bat coronavirus BM48-31/BGR/2008.	P
10	DQ648856.1	Bat coronavirus (BtCoV/273/2005).	P
11	JX993988.1	Bat coronavirus Cp/Yunnan2011.	P
12	EF065505.1	Bat coronavirus HKU4-1.	K
13	KY770860.1	Bat coronavirus isolate Jiyuan-84.	P
14	JX993987.1	Bat coronavirus Rp/Shaanxi2011.	P
15	KF636752.1	Bat Hp-betacoronavirus/Zhejiang2013.	R
16	KU182964.1	Bat coronavirus isolate JTMC15.	S
17	DQ071615.1	Bat SARS coronavirus Rp3.	P
18	FJ588686.1	Bat SARS CoV Rs672/2006.	P
19	DQ022305.2	Bat SARS coronavirus HKU3-1.	P
10	GQ153542.1	Bat SARS coronavirus HKU3-7.	P
21	GQ153544.1	Bat SARS coronavirus HKU3-9.	P
22	GQ153546.1	Bat SARS coronavirus HKU3-11.	P
23	GQ153547.1	Bat SARS coronavirus HKU3-12.	P
24	GQ153548.1	Bat SARS coronavirus HKU3-13.	P
25	DQ412042.1	Bat SARS coronavirus Rf1.	P
26	KY417143.1	Bat SARS-like coronavirus isolate Rs4081.	P
27	KY417149.1	Bat SARS-like coronavirus isolate Rs4255.	P
28	KY417142.1	Bat SARS-like coronavirus isolate As6526.	P
29	KY417147.1	Bat SARS-like coronavirus isolate Rs4237.	P
30	KY417145.1	Bat SARS-like coronavirus isolate Rf4092.	P
31	KC881006.1	Bat SARS-like coronavirus Rs3367.	P
32	KY417148.1	Bat SARS-like coronavirus isolate Rs4247.	P
33	KY417150.1	Bat SARS-like coronavirus isolate Rs4874.	P
34	KY417151.1	Bat SARS-like coronavirus isolate Rs7327.	P
35	KY417152.1	Bat SARS-like coronavirus isolate Rs9401.	P
36	MG772933.1	Bat SARS-like coronavirus isolate bat-SL-CoVZC45.	P
37	KP886808.1	Bat SARS-like coronavirus YNLF_31C.	P
38	KJ473812.1	BtRf-BetaCoV/HeB2013.	P
39	KJ473811.1	BtRf-BetaCoV/JL2012.	S
40	KJ473815.1	BtRs-BetaCoV/GX2013.	P
41	KJ473814.1	BtRs-BetaCoV/HuB2013.	P
42	KJ473816.1	BtRs-BetaCoV/YN2013.	P
43	MK211376.1	Coronavirus BtRs-BetaCoV/YN2018B.	P
44	MK211377.1	Coronavirus BtRs-BetaCoV/YN2018C.	P
45	KF569996.1	Rhinolophus affinis coronavirus isolate LYRa11.	P
46	KU762338.1	Rousettus bat coronavirus isolate GCCDC1 356.	K
47	KY352407.1	Severe acute respiratory syndrome-related coronavirus strain BtKY72.	P
48	KT444582.1	SARS-like coronavirus WIV16.	P
49	KU973692.1	UNVERIFIED: SARS-related coronavirus isolate F46.	P
50	KF294457.1	SARS-related bat coronavirus isolate Longquan-140.	P
51	HM211099.1	Bat coronavirus HKU9-5-2.	P
52	NC_009020.1	Pipistrellus bat coronavirus HKU5.	K
53	EF065513.1	Bat coronavirus HKU9-1.	P
54	EF065514.1	Bat coronavirus HKU9-2.	P
55	NC_034440.1	Bat coronavirus isolate PREDICT/PDF-2180.	K
56	MG772934.1	Bat SARS-like coronavirus isolate bat-SL-CoVZXC21.	P
57	KY417146.1	Bat SARS-like coronavirus isolate Rs4231.	P
58	NC_026011.1	Betacoronavirus HKU24 strain HKU24-R05005I.	K
59	KC545386.1	Betacoronavirus Erinaceus/VMC/DEU/2012 isolate ErinaceusCoV/2012-216/GER/2012.	K
60	AF391541.1	Bovine coronavirus isolate BCoV-ENT.	R
61	KX432213.1	Canine respiratory coronavirus strain BJ232.	R
62	MK211374.1	Coronavirus BtRl-BetaCoV/SC2018.	P
63	NC_006577.2	Human coronavirus HKU1.	R
64	AY585228.1	Human coronavirus OC43 strain ATCC VR-759.	R
65	FJ938067.1	Human enteric coronavirus strain 4408.	R
66	NC_019843.3	Middle East respiratory syndrome-related coronavirus isolate HCoV-EMC/2012.	K
67	AY700211.1	Murine hepatitis virus strain A59.	R
68	DQ011855.1	Porcine hemagglutinating encephalomyelitis virus strain VW572.	R
69	NC_017083.1	Rabbit coronavirus HKU14.	K
70	NC_012936.1	Rat coronavirus Parker.	K
71	AY274119.3	SARS coronavirus Tor2.	P
72	NC_045512.2	Severe acute respiratory syndrome coronavirus 2 isolate Wuhan-Hu-1.	P
73	FJ425187.1	White-tailed deer coronavirus US/OH-WD470/1994.	R
