# Supplementary material for: Genomic diversity of SARS-CoV-2 can be accelerated by mutations in the nsp14 gene
Source: iScience. 2023 Feb 16;26(3):106210. doi: 10.1016/j.isci.2023.106210 (PMC9933857; doi:10.1016/j.isci.2023.106210)
Supplement: Table S4. Negative selection profiles of six amino acid sites based on 73 representative viruses belonging to the genus Betacoronavirus, related to Figure 1 [file mmc5.xlsx]

## Sheet: Supplemental Table 4
Supplemental Table 4. Negative selection profiles of six amino acid sites based on 73 representative viruses belonging to the genus Betacoronavirus, Related to Figure 1
Amino acid site in nsp14	P value [dN/dS < 1]
177	0.0017
203	0.0052
297	6.3e-07
369	0.0099
377	0.0023
501	0.002
The nsp14 amino acid number is shown according to the SARS-CoV-2 numbering.
