# Supplementary material for: Genomic diversity of SARS-CoV-2 can be accelerated by mutations in the nsp14 gene
Source: iScience. 2023 Feb 16;26(3):106210. doi: 10.1016/j.isci.2023.106210 (PMC9933857; doi:10.1016/j.isci.2023.106210)
Supplement: Table S5. Amino acid substitutions in the RNA replication machinery of SARS-CoV-2 possessing nsp14 with the P203L substitution, related to Figure 2 [file mmc6.xlsx]

## Sheet: Supplemental Table 5
Supplemental Table 5. Amino acid substitutions in the RNA replication machinery of SARS-CoV-2 possessing nsp14 with the P203L substitution, Related to Figure 2
ID	Collection date	SARS-CoV-2 RNA replication machinery components
		nsp7	nsp8	nsp9	nsp10	nsp12	nsp13	nsp14	nsp15	nsp16
		Cofactor of nsp12	Cofactor of nsp12	RNA binding protein	Cofactor of nsp16 and nsp14	RNA-directed RNA polymerase	Helicase, 5'triphosphatase	3'-5' exoribonuclease, Guanine-N7 methyltransferase	NendoU, Uridylate-specific endoribonuclease	2'-O-ribose methyltransferase
EPI_ISL_422581	2020-03-30	–	–	–	–	–	–	P203L	–	–
EPI_ISL_428992	2020-04-08	–	–	–	–	P323L, Q822H	–	P203L	–	–
EPI_ISL_445241	2020-04-23	–	–	–	–	–	–	P203L	–	–
EPI_ISL_450816	2020-04-22	–	–	–	–	–	–	P203L	–	–
EPI_ISL_452120	2020-03-21	–	–	–	–	P323L	–	P203L	–	–
EPI_ISL_454361	2020-03-23	–	–	–	–	–	–	P203L	–	–
EPI_ISL_454756	2020-03-05	–	–	–	–	–	–	P203L	–	–
EPI_ISL_455982	2020-03-28	–	–	–	–	P323L	–	P203L	–	–
EPI_ISL_466667	2020-05-04	–	–	–	–	P323L	–	P203L	–	–
EPI_ISL_469579	2020-04-22	–	–	–	–	P323L	–	P203L	–	–
EPI_ISL_487646	2020-04-14	–	–	–	–	P323L	–	P203L	–	–
EPI_ISL_489305	2020-05-04	–	–	–	–	P323L	M576I	P203L	–	–
EPI_ISL_489722	2020-06-03	–	–	–	–	P323L	–	P203L	–	–
EPI_ISL_508721	2020-06-15	–	–	–	–	P323L	–	P203L	–	K182N
EPI_ISL_508726	2020-06-19	–	–	–	–	P323L	–	P203L	–	K182N
EPI_ISL_508730	2020-06-19	–	–	–	–	P323L	–	P203L	–	K182N
EPI_ISL_508928	2020-04-11	–	–	–	–	P323L	–	P203L	–	–
EPI_ISL_512563	2020-06-27	–	–	T21I	–	P323L	–	P203L	–	K182N
EPI_ISL_513102	2020-06-11	–	–	–	–	P323L	–	P203L	–	–
EPI_ISL_515069	2020-07-20	M75T	–	–	–	P323L	–	P203L	–	–
EPI_ISL_515079	2020-07-15	M75T	–	–	–	P323L	–	P203L	–	–
EPI_ISL_515350	2020-04-07	–	–	–	–	P323L	–	P203L	–	E147D
EPI_ISL_522405	2020-06-20	–	–	–	–	P323L	–	P203L	–	–
EPI_ISL_526571	2020-05-23	–	–	–	–	P323L	–	P203L	–	–
EPI_ISL_515370a	2020-04-13	–	–	–	–	P323L	–	T113I, P203L	–	–
Amino acid substitutions were defined as changes relative to the hCoV-19/Wuhan/Hu-1/2019 reference sequence. —, no mutation was found compared to the sequences from hCoV-19/Wuhan/Hu-1/2019. aThis sequence was not used in the analysis presented in Table 2 and Figure 3, but was included in the analysis presented in Figures 4 and 6.
