# Supplementary material for: Genomic diversity of SARS-CoV-2 can be accelerated by mutations in the nsp14 gene
Source: iScience. 2023 Feb 16;26(3):106210. doi: 10.1016/j.isci.2023.106210 (PMC9933857; doi:10.1016/j.isci.2023.106210)
Supplement: Table S6. Information on SARS-CoV-2 viruses possessing the nsp14-P203L variant, related to Figure 2 [file mmc7.xlsx]

## Sheet: Supplemental Table 6
Supplemental Table 6. Information on SARS-CoV-2 viruses possessing the nsp14-P203L variant, Related to Figure 2
ID	Date	Area	Name	GISAID clade	Pangolin ID
EPI_ISL_454756	2020-03-05	Europe	Netherlands/Utrecht_10007/2020	L	B
EPI_ISL_452120	2020-03-21	North America	USA/GA-CDC-8816/2020	GH	B.1
EPI_ISL_454361	2020-03-23	North America	USA/PA-MGEL75/2020	S	A
EPI_ISL_455982	2020-03-28	North America	USA/LA-EVTL139/2020	GH	B.1.2
EPI_ISL_422581	2020-03-30	Europe	Netherlands/NA_270/2020	L	B
EPI_ISL_515350	2020-04-07	North America	USA/NV-NSPHL-A0070/2020	GH	B.1
EPI_ISL_428992	2020-04-08	North America	USA/CA-CZB0138/2020	GH	B.1.2
EPI_ISL_508928	2020-04-11	Europe	France/ARA23813/2020	GH	B.1
EPI_ISL_487646	2020-04-14	Europe	England/LOND-D96D1/2020	G	B.1
EPI_ISL_450816	2020-04-22	Europe	Sweden/20-07739/2020	S	A
EPI_ISL_469579	2020-04-22	Europe	England/BRIS-1273AF/2020	GR	B.1.1.7
EPI_ISL_445241	2020-04-23	Europe	Sweden/20-07741/2020	S	A
EPI_ISL_466667	2020-05-04	North America	USA/NE-10900/2020	GH	B.1
EPI_ISL_489305	2020-05-04	Europe	NorthernIreland/NIRE-FE7F1/2020	G	B.1.5
EPI_ISL_526571	2020-05-23	North America	USA/FL-BPHL-1085/2020	GR	B.1.1.33
EPI_ISL_489722	2020-06-03	North America	USA/FL-BPHL-0313/2020	GR	B.1.1.33
EPI_ISL_513102	2020-06-11	Asia	SaudiArabia/KAUST-MADINAH1093/2020	O	B.1.113
EPI_ISL_508721	2020-06-15	North America	USA/FL-BPHL-0518/2020	GR	B.1.1.33
EPI_ISL_508726	2020-06-19	North America	USA/FL-BPHL-0523/2020	GR	B.1.1.33
EPI_ISL_508730	2020-06-19	North America	USA/FL-BPHL-0527/2020	GR	B.1.1.33
EPI_ISL_522405	2020-06-20	North America	USA/AK-PHL550/2020	G	B.1
EPI_ISL_512563	2020-06-27	North America	USA/FL-BPHL-0757/2020	GR	B.1.1.33
EPI_ISL_515079	2020-07-15	Europe	Belgium/ULG-10272/2020	GR	B.1.1
EPI_ISL_515069	2020-07-20	Europe	Belgium/ULG-10262/2020	GR	B.1.1
